# Supplementary material for: Distinct Roles for Two Chromosome 1 Loci in Ethanol Withdrawal, Consumption, and Conditioned Place Preference
Source: Front Genet. 2018 Aug 27;9:323. doi: 10.3389/fgene.2018.00323 (PMC6120100; doi:10.3389/fgene.2018.00323)
Supplement: Supplementary file 1 [file Table_4.XLSX]

## Sheet: All genes in both regions
Gene stable ID	Gene name	Chromosome/scaffold name	Gene start (bp)	Gene end (bp)	Gene type
ENSMUSG00000038473	Nos1ap	1	170302668	170589861	protein_coding
ENSMUSG00000102193	Gm7299	1	170630921	170631501	processed_pseudogene
ENSMUSG00000038463	Olfml2b	1	170644532	170682789	protein_coding
ENSMUSG00000026663	Atf6	1	170704674	170867771	protein_coding
ENSMUSG00000096310	Gm23523	1	170751717	170751823	snRNA
ENSMUSG00000096547	Gm25235	1	170832765	170832871	snRNA
ENSMUSG00000053925	Gm9929	1	170868645	170881721	processed_transcript
ENSMUSG00000026659	Dusp12	1	170873498	170885540	protein_coding
ENSMUSG00000096968	Gm26620	1	170885065	170885881	protein_coding
ENSMUSG00000070524	Fcrlb	1	170907273	170912941	protein_coding
ENSMUSG00000038421	Fcrla	1	170917576	170927583	protein_coding
ENSMUSG00000089838	Gm2962	1	170925309	170925644	processed_pseudogene
ENSMUSG00000104386	Gm37030	1	170935771	170936065	processed_pseudogene
ENSMUSG00000026656	Fcgr2b	1	170958617	170976547	protein_coding
ENSMUSG00000103676	Gm38204	1	170973373	170977746	antisense
ENSMUSG00000104340	Gm10522	1	170981944	170986466	lincRNA
ENSMUSG00000059089	Fcgr4	1	171018920	171029761	protein_coding
ENSMUSG00000065905	Gm26110	1	171027965	171028129	snRNA
ENSMUSG00000059498	Fcgr3	1	171051174	171064935	protein_coding
ENSMUSG00000099119	Mir6546	1	171064591	171064652	miRNA
ENSMUSG00000098356	Gm27552	1	171072226	171072287	miRNA
ENSMUSG00000098965	Gm27844	1	171079840	171079901	miRNA
ENSMUSG00000026649	Cfap126	1	171113918	171126967	protein_coding
ENSMUSG00000058076	Sdhc	1	171127165	171150603	protein_coding
ENSMUSG00000056569	Mpz	1	171150711	171161130	protein_coding
ENSMUSG00000038370	Pcp4l1	1	171173262	171196268	protein_coding
ENSMUSG00000005677	Nr1i3	1	171213970	171220701	protein_coding
ENSMUSG00000005674	Tomm40l	1	171216011	171222514	protein_coding
ENSMUSG00000005681	Apoa2	1	171225054	171226379	protein_coding
ENSMUSG00000058715	Fcer1g	1	171229572	171234365	protein_coding
ENSMUSG00000013593	Ndufs2	1	171234853	171251388	protein_coding
ENSMUSG00000006403	Adamts4	1	171250421	171260637	protein_coding
ENSMUSG00000052423	B4galt3	1	171270328	171276896	protein_coding
ENSMUSG00000062729	Ppox	1	171275990	171281186	protein_coding
ENSMUSG00000053483	Usp21	1	171281945	171287991	protein_coding
ENSMUSG00000062963	Ufc1	1	171288563	171295024	protein_coding
ENSMUSG00000079137	Rpl27-ps1	1	171305087	171305494	processed_pseudogene
ENSMUSG00000087747	Gm25151	1	171308047	171308137	snoRNA
ENSMUSG00000103983	Gm20045	1	171320601	171326177	lincRNA
ENSMUSG00000013973	Dedd	1	171329145	171342331	protein_coding
ENSMUSG00000013997	Nit1	1	171338008	171345646	protein_coding
ENSMUSG00000006412	Pfdn2	1	171345670	171359254	protein_coding
ENSMUSG00000102929	Gm37154	1	171354126	171355415	TEC
ENSMUSG00000045259	Klhdc9	1	171358446	171360798	protein_coding
ENSMUSG00000103727	Gm37097	1	171362862	171363197	processed_pseudogene
ENSMUSG00000006411	Nectin4	1	171370099	171388598	protein_coding
ENSMUSG00000048865	Arhgap30	1	171388954	171410298	protein_coding
ENSMUSG00000026641	Usf1	1	171411313	171419142	protein_coding
ENSMUSG00000103711	Tstd1	1	171418872	171420352	protein_coding
ENSMUSG00000097045	Gm26641	1	171423185	171437318	lincRNA
ENSMUSG00000038235	F11r	1	171437535	171464603	protein_coding
ENSMUSG00000091993	B930036N10Rik	1	171500568	171504111	antisense
ENSMUSG00000094668	Gm24871	1	171503048	171503163	snRNA
ENSMUSG00000060244	Alyref2	1	171503478	171504750	protein_coding
ENSMUSG00000038218	Gm9765	1	171515233	171516922	unprocessed_pseudogene
ENSMUSG00000038209	Itln1	1	171518122	171535294	protein_coding
ENSMUSG00000103980	Gm37450	1	171541692	171541861	processed_pseudogene
ENSMUSG00000004709	Cd244	1	171559193	171609746	protein_coding
ENSMUSG00000004707	Ly9	1	171588624	171607410	protein_coding
ENSMUSG00000038179	Slamf7	1	171632403	171653035	protein_coding
ENSMUSG00000103219	Gm37787	1	171634879	171636022	antisense
ENSMUSG00000098316	Mir7683	1	171641840	171641900	miRNA
ENSMUSG00000103083	A630035G10Rik	1	171676684	171681980	processed_transcript
ENSMUSG00000103137	Gm37981	1	171679336	171679870	processed_pseudogene
ENSMUSG00000015355	Cd48	1	171682009	171705258	protein_coding
ENSMUSG00000103883	Gm37010	1	171688311	171690014	TEC
ENSMUSG00000059058	Tma7-ps	1	171711088	171711282	processed_pseudogene
ENSMUSG00000104224	Gm37693	1	171725405	171725638	processed_pseudogene
ENSMUSG00000104440	Gm19030	1	171729915	171730466	processed_pseudogene
ENSMUSG00000088291	Gm26412	1	171732060	171732114	snRNA
ENSMUSG00000095636	Gm22950	1	171733299	171733405	snRNA
ENSMUSG00000015316	Slamf1	1	171767127	171801184	protein_coding
ENSMUSG00000038147	Cd84	1	171839697	171890718	protein_coding
ENSMUSG00000073492	Gm10521	1	171895664	171898237	protein_coding
ENSMUSG00000104413	Gm37065	1	171909957	171919356	antisense
ENSMUSG00000015314	Slamf6	1	171917515	171953170	protein_coding
ENSMUSG00000026556	Vangl2	1	172000960	172028444	protein_coding
ENSMUSG00000051251	Nhlh1	1	172052292	172057573	protein_coding
ENSMUSG00000003458	Ncstn	1	172066013	172082795	protein_coding
ENSMUSG00000026553	Copa	1	172082529	172122330	protein_coding
ENSMUSG00000102779	Gm38164	1	172088474	172088803	processed_pseudogene
ENSMUSG00000103380	Gm37756	1	172089910	172092679	antisense
ENSMUSG00000003464	Pex19	1	172126755	172136493	protein_coding
ENSMUSG00000089803	Gm10171	1	172144274	172144901	processed_pseudogene
ENSMUSG00000026554	Dcaf8	1	172148084	172197005	protein_coding
ENSMUSG00000013698	Pea15a	1	172196728	172206804	protein_coding
ENSMUSG00000007122	Casq1	1	172209894	172219868	protein_coding
ENSMUSG00000092085	Gm17224	1	172213021	172213680	antisense
ENSMUSG00000007107	Atp1a4	1	172223513	172258414	protein_coding
ENSMUSG00000103617	Gm37950	1	172237291	172238290	antisense
ENSMUSG00000038034	Igsf8	1	172261641	172319841	protein_coding
ENSMUSG00000007097	Atp1a2	1	172271709	172298064	protein_coding
ENSMUSG00000038026	Kcnj9	1	172320501	172329318	protein_coding
ENSMUSG00000102413	Gm36937	1	172322994	172323661	antisense
ENSMUSG00000044708	Kcnj10	1	172341210	172374085	protein_coding
ENSMUSG00000050229	Pigm	1	172376546	172384099	protein_coding
ENSMUSG00000102278	Gm37145	1	172388234	172390989	TEC
ENSMUSG00000103357	Gm7804	1	172458569	172474969	transcribed_processed_pseudogene
ENSMUSG00000026548	Slamf9	1	172475358	172478575	protein_coding
ENSMUSG00000037995	Igsf9	1	172481788	172498878	protein_coding
ENSMUSG00000026547	Tagln2	1	172500047	172507380	protein_coding
ENSMUSG00000104351	Gm37125	1	172513249	172514807	TEC
ENSMUSG00000026546	Cfap45	1	172520801	172545870	protein_coding
ENSMUSG00000085184	4933439K11Rik	1	172538133	172558129	processed_transcript
ENSMUSG00000049598	Vsig8	1	172555938	172563717	protein_coding
ENSMUSG00000053318	Slamf8	1	172581758	172590568	protein_coding
ENSMUSG00000070504	Fcrl6	1	172596642	172602551	protein_coding
ENSMUSG00000026544	Dusp23	1	172630764	172632962	protein_coding
ENSMUSG00000060128	Gm2710	1	172669034	172669636	processed_pseudogene
ENSMUSG00000088813	Gm22383	1	172684515	172684841	misc_RNA
ENSMUSG00000037942	Crp	1	172698055	172833031	protein_coding
ENSMUSG00000102430	Gm38051	1	172781445	172781877	processed_pseudogene
ENSMUSG00000070182	Gm24817	1	172843534	172843638	snRNA
ENSMUSG00000102701	9430083B18Rik	1	172873551	172874413	TEC
ENSMUSG00000026542	Apcs	1	172893961	172895041	protein_coding
ENSMUSG00000077252	Gm26077	1	172936212	172936334	snoRNA
ENSMUSG00000037924	Olfr16	1	172950409	172958357	protein_coding
ENSMUSG00000106730	Gm42472	1	173052832	173053690	unprocessed_pseudogene
ENSMUSG00000107139	Gm42475	1	173076976	173077270	unprocessed_pseudogene
ENSMUSG00000103338	Olfr1409-ps1	1	173097997	173098248	unprocessed_pseudogene
ENSMUSG00000062527	Olfr1408	1	173128049	173137374	protein_coding
ENSMUSG00000066680	Olfr1407-ps1	1	173149171	173150371	unprocessed_pseudogene
ENSMUSG00000058981	Olfr1406	1	173181853	173190640	protein_coding
ENSMUSG00000046643	Olfr218	1	173197808	173206336	protein_coding
ENSMUSG00000049456	Olfr1404	1	173212392	173218583	protein_coding
ENSMUSG00000005339	Fcer1a	1	173221284	173227214	protein_coding
ENSMUSG00000049605	Olfr418	1	173266001	173273994	protein_coding
ENSMUSG00000079180	Mptx2	1	173274382	173277777	protein_coding
ENSMUSG00000037872	Ackr1	1	173331886	173333750	protein_coding
ENSMUSG00000005338	Cadm3	1	173333258	173367695	protein_coding
ENSMUSG00000037860	Aim2	1	173350879	173466040	protein_coding
ENSMUSG00000037849	Ifi206	1	173468485	173491041	protein_coding
ENSMUSG00000070501	Ifi214	1	173519717	173535957	protein_coding
ENSMUSG00000104989	Gm44481	1	173524086	173524169	miRNA
ENSMUSG00000073491	Ifi213	1	173566283	173599274	protein_coding
ENSMUSG00000043263	Ifi209	1	173630917	173647928	protein_coding
ENSMUSG00000106299	Gm44339	1	173643511	173643594	miRNA
ENSMUSG00000066677	Pydc3	1	173673675	173698395	protein_coding
ENSMUSG00000103105	Gm18752	1	173701385	173706407	transcribed_unprocessed_pseudogene
ENSMUSG00000103051	Gm7871	1	173712735	173715660	unprocessed_pseudogene
ENSMUSG00000073490	Ifi207	1	173723427	173741747	protein_coding
ENSMUSG00000073489	Ifi204	1	173747293	173766943	protein_coding
ENSMUSG00000090222	Ifi203-ps	1	173776529	173798270	unprocessed_pseudogene
ENSMUSG00000102187	Gm7897	1	173829799	173832254	unprocessed_pseudogene
ENSMUSG00000090272	Mndal	1	173849126	173942491	protein_coding
ENSMUSG00000102433	Gm38050	1	173849149	173850780	unprocessed_pseudogene
ENSMUSG00000026536	Mnda	1	173896345	173913046	protein_coding
ENSMUSG00000039997	Ifi203	1	173920407	173942672	protein_coding
ENSMUSG00000026535	Ifi202b	1	173962568	173982744	protein_coding
ENSMUSG00000103588	Gm18445	1	173986926	174001972	unprocessed_pseudogene
ENSMUSG00000054203	Ifi205	1	174011998	174031810	protein_coding
ENSMUSG00000045381	Olfr433	1	174040705	174044411	protein_coding
ENSMUSG00000047048	Olfr432	1	174049205	174054752	protein_coding
ENSMUSG00000102603	Olfr431-ps1	1	174051998	174052541	unprocessed_pseudogene
ENSMUSG00000050134	Olfr430	1	174066605	174072273	protein_coding
ENSMUSG00000049528	Olfr429	1	174084331	174091343	protein_coding
ENSMUSG00000106975	Olfr428-ps1	1	174094967	174095432	unprocessed_pseudogene
ENSMUSG00000059371	Olfr427	1	174096891	174103224	protein_coding
ENSMUSG00000103863	Gm37417	1	174110900	174111353	unprocessed_pseudogene
ENSMUSG00000046486	Olfr231	1	174113211	174121162	protein_coding
ENSMUSG00000051528	Olfr424	1	174131517	174138257	protein_coding
ENSMUSG00000102371	Olfr258-ps1	1	174140408	174143254	transcribed_unprocessed_pseudogene
ENSMUSG00000091950	Olfr421-ps1	1	174151481	174152530	polymorphic_pseudogene
ENSMUSG00000055033	Olfr420	1	174155633	174162195	protein_coding
ENSMUSG00000107114	Gm43440	1	174167702	174169724	unprocessed_pseudogene
ENSMUSG00000026532	Spta1	1	174172776	174248450	protein_coding
ENSMUSG00000050788	Olfr419	1	174248514	174252061	protein_coding
ENSMUSG00000026531	Mptx1	1	174330518	174332873	protein_coding
ENSMUSG00000066672	Olfr417	1	174365122	174374472	protein_coding
ENSMUSG00000102920	Olfr416-ps1	1	174374547	174375683	unprocessed_pseudogene
ENSMUSG00000059503	Olfr248	1	174391046	174392055	protein_coding
ENSMUSG00000051509	Olfr414	1	174424064	174434747	protein_coding
ENSMUSG00000066671	Olfr220	1	174442082	174451277	protein_coding
ENSMUSG00000028354	Fmn2	1	174501825	174822729	protein_coding

## Sheet: prot code only
Gene stable ID	Gene name	Chromosome/scaffold name	Gene start (bp)	Gene end (bp)	Gene type	Brain:	non-syn SNP	Evidence of DE - Walter 2017 either QPCR*R8) or array (R8 or R2) or QPCR Kozell 2008 (R4)
			170443137	( in Nos1ap)
ENSMUSG00000038473	Nos1ap	1	170302668	170589861	protein_coding	Y	0	Yes
ENSMUSG00000038463	Olfml2b	1	170644532	170682789	protein_coding	Y	0	no data
ENSMUSG00000026663	Atf6	1	170704674	170867771	protein_coding	Y	0	Yes
ENSMUSG00000026659	Dusp12	1	170873498	170885540	protein_coding	Y	0	No
ENSMUSG00000096968	Gm26620	1	170885065	170885881	protein_coding	Y	0	no data
ENSMUSG00000070524	Fcrlb	1	170907273	170912941	protein_coding	Y	0	no data
ENSMUSG00000038421	Fcrla	1	170917576	170927583	protein_coding	Y	0	No
			170940982
ENSMUSG00000026656	Fcgr2b	1	170958617	170976547	protein_coding	Y	0	No
ENSMUSG00000059089	Fcgr4	1	171018920	171029761	protein_coding	Y	0	No
ENSMUSG00000059498	Fcgr3	1	171051174	171064935	protein_coding	Y	4	Yes
ENSMUSG00000026649	Cfap126	1	171113918	171126967	protein_coding	Y	2	No
ENSMUSG00000058076	Sdhc	1	171127165	171150603	protein_coding	Y	3	Yes
ENSMUSG00000056569	Mpz	1	171150711	171161130	protein_coding	Y	1	No
ENSMUSG00000038370	Pcp4l1	1	171173262	171196268	protein_coding	Y	0	no data
ENSMUSG00000005677	Nr1i3	1	171213970	171220701	protein_coding	Y	1	No
ENSMUSG00000005674	Tomm40l	1	171216011	171222514	protein_coding	Y	0	Yes
ENSMUSG00000005681	Apoa2	1	171225054	171226379	protein_coding	Y	0	Yes
ENSMUSG00000058715	Fcer1g	1	171229572	171234365	protein_coding	Y	5	No
ENSMUSG00000013593	Ndufs2	1	171234853	171251388	protein_coding	Y	1	Yes
ENSMUSG00000006403	Adamts4	1	171250421	171260637	protein_coding	Y	2	Yes
ENSMUSG00000052423	B4galt3	1	171270328	171276896	protein_coding	Y	0	Yes
ENSMUSG00000062729	Ppox	1	171275990	171281186	protein_coding	Y	0	Yes
ENSMUSG00000053483	Usp21	1	171281945	171287991	protein_coding	Y	1	Yes
ENSMUSG00000062963	Ufc1	1	171288563	171295024	protein_coding	Y	0	Yes
ENSMUSG00000013973	Dedd	1	171329145	171342331	protein_coding	Y	0	No
ENSMUSG00000013997	Nit1	1	171338008	171345646	protein_coding	Y	1	Yes
			171345607
ENSMUSG00000006412	Pfdn2	1	171345670	171359254	protein_coding	Y	0	Yes
ENSMUSG00000045259	Klhdc9	1	171358446	171360798	protein_coding	Y	2	Yes
			171365837
ENSMUSG00000006411	Nectin4	1	171370099	171388598	protein_coding	Y	0	no data
ENSMUSG00000048865	Arhgap30	1	171388954	171410298	protein_coding	Y	5	No
ENSMUSG00000026641	Usf1	1	171411313	171419142	protein_coding	Y	0	Yes
ENSMUSG00000103711	Tstd1	1	171418872	171420352	protein_coding	Y	0	Yes
ENSMUSG00000038235	F11r	1	171437535	171464603	protein_coding	Y	0	No
ENSMUSG00000060244	Alyref2	1	171503478	171504750	protein_coding	Y	3	no data
ENSMUSG00000038209	Itln1	1	171518122	171535294	protein_coding	N	0	No
ENSMUSG00000004709	Cd244	1	171559193	171609746	protein_coding	Y	14	No
ENSMUSG00000004707	Ly9	1	171588624	171607410	protein_coding	N	9	No
ENSMUSG00000038179	Slamf7	1	171632403	171653035	protein_coding	Y	4	Yes
ENSMUSG00000015355	Cd48	1	171682009	171705258	protein_coding	Y	3	No
ENSMUSG00000015316	Slamf1	1	171767127	171801184	protein_coding	Y	0	No
ENSMUSG00000038147	Cd84	1	171839697	171890718	protein_coding	Y	2	No
ENSMUSG00000073492	Gm10521	1	171895664	171898237	protein_coding	Y	0	no data
ENSMUSG00000015314	Slamf6	1	171917515	171953170	protein_coding	Y	1	No
ENSMUSG00000026556	Vangl2	1	172000960	172028444	protein_coding	Y	1	Yes
ENSMUSG00000051251	Nhlh1	1	172052292	172057573	protein_coding	Y	0	No
ENSMUSG00000003458	Ncstn	1	172066013	172082795	protein_coding	Y	3	Yes
ENSMUSG00000026553	Copa	1	172082529	172122330	protein_coding	Y	2	Yes
ENSMUSG00000003464	Pex19	1	172126755	172136493	protein_coding	Y	2	Yes
ENSMUSG00000026554	Dcaf8	1	172148084	172197005	protein_coding	Y	0	Yes
ENSMUSG00000013698	Pea15a	1	172196728	172206804	protein_coding	Y	0	No
ENSMUSG00000007122	Casq1	1	172209894	172219868	protein_coding	Y	0	Yes
ENSMUSG00000007107	Atp1a4	1	172223513	172258414	protein_coding	Y	4	Yes
ENSMUSG00000038034	Igsf8	1	172261641	172319841	protein_coding	Y	2	Yes
ENSMUSG00000007097	Atp1a2	1	172271709	172298064	protein_coding	Y	0	No
ENSMUSG00000038026	Kcnj9	1	172320501	172329318	protein_coding	Y	0	Yes
ENSMUSG00000044708	Kcnj10	1	172341210	172374085	protein_coding	Y	5	Yes
ENSMUSG00000050229	Pigm	1	172376546	172384099	protein_coding	Y	1	No
ENSMUSG00000026548	Slamf9	1	172475358	172478575	protein_coding	Y	3	Yes
ENSMUSG00000037995	Igsf9	1	172481788	172498878	protein_coding	Y	4	Yes
ENSMUSG00000026547	Tagln2	1	172500047	172507380	protein_coding	Y	0	No
ENSMUSG00000026546	Cfap45	1	172520801	172545870	protein_coding	Y	0	No
ENSMUSG00000049598	Vsig8	1	172555938	172563717	protein_coding	Y	2	Yes
ENSMUSG00000053318	Slamf8	1	172581758	172590568	protein_coding	Y	3	No
ENSMUSG00000070504	Fcrl6	1	172596642	172602551	protein_coding	Y	6	no data
ENSMUSG00000026544	Dusp23	1	172630764	172632962	protein_coding	Y	0	No
ENSMUSG00000037942	Crp	1	172698055	172833031	protein_coding	Y	1	No
ENSMUSG00000026542	Apcs	1	172893961	172895041	protein_coding	Y	0	No
ENSMUSG00000037924	Olfr16	1	172950409	172958357	protein_coding
ENSMUSG00000062527	Olfr1408	1	173128049	173137374	protein_coding
ENSMUSG00000058981	Olfr1406	1	173181853	173190640	protein_coding
ENSMUSG00000046643	Olfr218	1	173197808	173206336	protein_coding
ENSMUSG00000049456	Olfr1404	1	173212392	173218583	protein_coding
ENSMUSG00000005339	Fcer1a	1	173221284	173227214	protein_coding	Y	2	No
ENSMUSG00000049605	Olfr418	1	173266001	173273994	protein_coding
ENSMUSG00000079180	Mptx2	1	173274382	173277777	protein_coding	N	0	no data
ENSMUSG00000037872	Ackr1	1	173331886	173333750	protein_coding	Y	0	no data
ENSMUSG00000005338	Cadm3	1	173333258	173367695	protein_coding	Y	1	Yes
ENSMUSG00000037860	Aim2	1	173350879	173466040	protein_coding	Y	0	No
ENSMUSG00000037849	Ifi206	1	173468485	173491041	protein_coding	N
ENSMUSG00000070501	Ifi214	1	173519717	173535957	protein_coding	N
ENSMUSG00000073491	Ifi213	1	173566283	173599274	protein_coding
ENSMUSG00000043263	Ifi209	1	173630917	173647928	protein_coding
ENSMUSG00000066677	Pydc3	1	173673675	173698395	protein_coding	Y	0	no data
ENSMUSG00000073490	Ifi207	1	173723427	173741747	protein_coding
ENSMUSG00000073489	Ifi204	1	173747293	173766943	protein_coding
ENSMUSG00000090272	Mndal	1	173849126	173942491	protein_coding	N	0	no data
ENSMUSG00000026536	Mnda	1	173896345	173913046	protein_coding	Y	0	no data
ENSMUSG00000039997	Ifi203	1	173920407	173942672	protein_coding	Y	0	No
ENSMUSG00000026535	Ifi202b	1	173962568	173982744	protein_coding	N	0	No
ENSMUSG00000054203	Ifi205	1	174011998	174031810	protein_coding	N	0	No
ENSMUSG00000045381	Olfr433	1	174040705	174044411	protein_coding
ENSMUSG00000047048	Olfr432	1	174049205	174054752	protein_coding
ENSMUSG00000050134	Olfr430	1	174066605	174072273	protein_coding
ENSMUSG00000049528	Olfr429	1	174084331	174091343	protein_coding
ENSMUSG00000059371	Olfr427	1	174096891	174103224	protein_coding
ENSMUSG00000046486	Olfr231	1	174113211	174121162	protein_coding
ENSMUSG00000051528	Olfr424	1	174131517	174138257	protein_coding
ENSMUSG00000055033	Olfr420	1	174155633	174162195	protein_coding
ENSMUSG00000026532	Spta1	1	174172776	174248450	protein_coding	Y	0	no data
ENSMUSG00000050788	Olfr419	1	174248514	174252061	protein_coding
ENSMUSG00000026531	Mptx1	1	174330518	174332873	protein_coding	N	0	no data
ENSMUSG00000066672	Olfr417	1	174365122	174374472	protein_coding
ENSMUSG00000059503	Olfr248	1	174391046	174392055	protein_coding
ENSMUSG00000051509	Olfr414	1	174424064	174434747	protein_coding
ENSMUSG00000066671	Olfr220	1	174442082	174451277	protein_coding
			174472116
ENSMUSG00000028354	Fmn2	1	174501825	174822729	protein_coding	Y	2	Yes
			174628733
